# Supplementary material for: Metabolite Changes Associated with Resectable Pancreatic Ductal Adenocarcinoma
Source: Cancers (Basel). 2025 Mar 29;17(7):1150. doi: 10.3390/cancers17071150 (PMC11988049; doi:10.3390/cancers17071150)
Supplement: Supplementary file 1 [file cancers-17-01150-s001.zip]

Archive with 7 entries (7 files):
- S1 Additional participants demographics.xlsx
- S2 PCA raw data.png
- S3 PCA adjusted data.png
- S4 VIF calculations for all NMR metabolites.png
- S5 VIF calculations following adjusting for multicollinearity.png
- S6 Significant metabolites and calculations.xlsx
- S7 Mass spectrometry heatmap.png
