# Supplementary material for: Metabolite Changes Associated with Resectable Pancreatic Ductal Adenocarcinoma
Source: Cancers (Basel). 2025 Mar 29;17(7):1150. doi: 10.3390/cancers17071150 (PMC11988049; doi:10.3390/cancers17071150)
Supplement: Supplementary file 1 [file cancers-17-01150-s001.zip › S1 Additional participants demographics.xlsx]

## Sheet: Sheet1
DEPEND study ID	Final diagnosis	Sex	TNM	AJCC stage	Histology	Past drug history	TCA	GCA	GCDCA	DCA	3HB	Lactate	NAG	Glutamine	Citrate	Glucose	Histidine
001	PDAC	F	T2 N0 M0	Ib	Adenocarcinoma	Clopidogrel, pravastatin, salbutamol inhalers	< LOD	26.6	76.8	171	0.357	2.808	0.618	0.891	0.2094	4.26	0.33
005	PDAC	F	T2 N0 M0	Ib	Adenocarcinoma	Nil	4655	21020	14978	4.39	0.39	2.748	0.768	0.858	0.2421	6.69	0.345
008	PDAC	M	T2 N0 M0	Ib	Adenocarcinoma	Salbutamol inhaler, alendronic acid	50259	47370	17050	0.636	0.378	2.409	0.852	1.038	0.231	4.05	0.417
010	PDAC	M	T2 N0 M0	Ib	Adenocarcinoma	Nil	6401	12444	2348	5.25	1.32	1.617	1.098	0.816	0.2277	7.32	0.357
013	PDAC	F	T2 N0 M0	Ib	Adenocarcinoma	Fesoterodine, ramipril, atorvastatin, mebeverine, levothyroxine,	9966	37171	12584	.	0.909	3.33	0.645	0.801	0.408	7.02	0.261
015	PDAC	M	T2 N0 M0	Ib	High grade dysplasia	Nil	1691	1198	976	60.8	0.2685	2.976	0.909	0.747	0.2124	3.93	0.435
016	PDAC	M	T2 N0 M0	Ib	Adenocarcinoma	Aspirin, amlodipine, fluticasone, lansoprazole, mirabegron	12692	12359	7078	.	0.819	1.89	0.567	0.723	0.2565	5.46	0.306
058	PDAC	F	T2 N0 M0	Ib	Adenocarcinoma	Tramadol, omeprazole	29.6	47.2	111	4.18	0.2745	1.962	0.51	0.774	0.1548	5.13	0.261
061	PDAC	M	T2 N0 M0	Ib	Adenocarcinoma	Nil	18.9	62.1	152	15.1	0.417	2.325	0.636	0.912	0.2016	4.29	0.351
019	PDAC	M	T3 N0 M0	IIa	Acinar cell carcinoma	Aspirin, bisoprolol, losartan, esomeprazole, paracetamol, venlafaxine	.	53.6	148	443	0.2325	2.43	0.648	0.825	0.1935	5.04	0.339
060	PDAC	M	T3 N0 M0	IIa	Adenocarcinoma	Nil	60.1	333	1232	77.9	0.378	3.48	0.468	0.669	0.1656	4.02	0.378
004	PDAC	M	T2 N1 M0	IIb	Adenocarcinoma	Nil	35075	64756	19276	0.204	0.498	2.04	0.876	0.933	0.2835	3.84	0.297
007	PDAC	M	T2 N1 M0	IIb	Adenocarcinoma	Amlodipine, tamsulosin, metformin, ramipril, atorvastatin, finasteride	< LOD	95	349	503	0.414	3.63	0.657	0.897	0.2226	7.83	0.288
021	PDAC	M	T2 N1 M0	IIb	Adenocarcinoma	Ibuprofen, paracetamol	55487	52549	18638	.	0.963	2.349	0.615	0.69	0.2607	8.46	0.2976
062	PDAC	M	T2 N1 M0	IIb	Adenocarcinoma	Amlodipine, candesartan, simvastatin, fexofenadine, ventolin,	2513	3844	7692	4.46	0.381	2.175	0.627	0.888	0.1665	4.65	0.333
065	PDAC	M	T2 N1 M0	IIb	Adenocarcinoma	Nil	66871	54519	34688	0.846
011	PDAC	M	T4 N1 M0	III	Adenocarcinoma	Amlodipine, aspirin, bisoprolol, creon, insulin Glargine, NovoRapid insulin aspart (RAPID), Warfarin	42.4	963	2123	285	0.429	1.575	0.789	0.774	0.1941	8.73	0.396
012	PDAC	F	T2 N2 M0	III	Adenocarcinoma	lercanidipine, lansoprazole, levothyroxine, citalopram	77651	168441	18122	0.221	0.699	2.265	0.636	0.714	0.306	8.55	0.171
014	PDAC	M	T2 N2 M0	III	Adenocarcinoma	Epilim chrono, perampanel, clobozam, ramipril, lercanidipine, indapamide, simvastatin, sertraline, colecalciferol, epimax	15568	35286	10144	1.9	0.381	1.248	0.315	0.555	0.1461	3.39	0.225
048	PDAC	M	T3 N2 M0	III	Adenocarcinoma	Nil	10443	13475	4831	.	0.747	1.8	0.42	0.717	0.1596	4.08	0.2475
057	PDAC	F	T4 N0 M0	III	Adenocarcinoma	Amlodipine	< LOD	21.6	197	67.2	0.78	2.013	0.648	0.855	0.2145	4.11	0.27
066	PDAC	M	T4 N1 M0	III	Adenocarcinoma	Nil	51168	39643	17224	0.399	0.663	1.923	0.831	0.786	0.2238	4.11	0.315
067	PDAC	F	T2 N2 M0	III	Adenocarcinoma	Lansoprazole	20.2	153	327	82.5	0.441	1.608	0.582	0.915	0.1776	4.17	0.375
017	HV	F				Nil	148	325	612	84.6	0.396	1.71	0.462	0.951	0.1524	3.99	0.384
018	HV	F				Pregabalin	47.2	77.8	64.8	21.1	0.414	2.058	0.42	1.005	0.195	3.87	0.372
020	HV	F				Nil	9.65	116	170	42.8	0.477	1.614	0.456	1.029	0.2238	3.6	0.2979
022	HV	F				Nil	< LOD	40.1	90.9	18.2	0.351	1.572	0.399	0.84	0.153	3.57	0.363
023	HV	M				Nil	18.6	64.9	117	126	0.39	2.181	0.699	1.083	0.2193	4.77	0.444
025	HV	F				Nil	33.3	60.3	89.4	52.4	0.477	2.952	0.474	0.879	0.2106	3.69	0.408
027	HV	F				Nil	46.6	442	1320	13.6	0.87	2.043	0.489	0.807	0.1614	3.75	0.2976
028	HV	F				Nil	9	158	706	192	0.435	1.755	0.477	0.978	0.213	3.63	0.357
029	HV	M				Candesartan, statin	< LOD	26.8	92.5	173	0.381	1.935	0.453	0.81	0.1671	3.9	0.36
031	HV	F				Nil	< LOD	37.5	94.3	153	0.186	1.86	0.438	0.726	0.1386	3.12	0.306
032	HV	F				Nil	29.5	320	1815	52.6	0.372	2.07	0.564	0.957	0.2067	4.56	0.414
033	HV	F				Omeprazole	15	82.9	365	134	0.2607	1.647	0.561	0.87	0.1722	3.51	0.339
034	HV	M				Nil	15.4	338	458	108	0.363	1.848	0.483	0.897	0.1695	3.72	0.429
035	HV	M				Candesartan	569	1694	653	110	0.315	2.34	0.462	0.882	0.1848	4.08	0.387
037	HV	M				Nil	< LOD	49.6	283	69.2	0.384	1.71	0.54	0.873	0.1575	4.35	0.411
038	HV	M				Aspirin, simvastatin, candesartan	< LOD	36.4	316	193	0.2904	3.36	0.408	0.909	0.1905	3.75	0.393
039	HV	M				Nil	14	125	574	184	0.2685	1.692	0.468	0.843	0.1548	3.42	0.372
040	HV	F				COCP	19.5	292	329	74.7	0.414	1.539	0.432	0.744	0.1398	3.57	0.321
041	HV	M				Nil	< LOD	18	59.3	61.4	0.345	1.602	0.354	0.912	0.1542	3.99	0.363
043	HV	M				Aspirin, bisoprolol, amlodipine, atorvastatin, lansoprazole,	< LOD	53	113	137	0.303	2.472	0.453	0.891	0.1809	4.44	0.357
044	HV	M				Atorvastatin, felodipine, perindopril	83.6	209	714	117	0.2898	1.8	0.366	0.807	0.1233	5.4	0.363
045	HV	M				Amlodipine, omeprazole	< LOD	86.4	340	164	0.507	2.166	0.684	0.924	0.1917	4.5	0.393
046	HV	M				Nil	8.56	54.3	362	206	0.375	1.677	0.39	0.915	0.1578	3.96	0.399
052	HV	M				Omeprazole	< LOD	19.7	47.7	101	0.327	1.593	0.516	1.053	0.1674	3.45	0.354
