# Supplementary material for: Metabolite Changes Associated with Resectable Pancreatic Ductal Adenocarcinoma
Source: Cancers (Basel). 2025 Mar 29;17(7):1150. doi: 10.3390/cancers17071150 (PMC11988049; doi:10.3390/cancers17071150)
Supplement: Supplementary file 1 [file cancers-17-01150-s001.zip › S6 Significant metabolites and calculations.xlsx]

## Sheet: NMR metabolites FDR
Metabolite	p value	Rank	(i/m)Q	p value < BH CV?
3-Hydroxybutyrate	0.0193	6	0.075	TRUE
N-Acetylglycoprotein	<0.001	1	0.00625	TRUE
Glutamine	0.0108	5	0.06875	TRUE
Citrate	0.0005	3	0.0375	TRUE
Glucose	0.0004	2	0.03125	TRUE
Histidine	0.0023	4	0.05	TRUE
i = rank of the p value, m = number of p values, Q = 5% (0.05), the acceptable proportion of false-positives. BH CV = Benjamini-Hochberg critical value

## Sheet: LCMS Metabolites
Metabolite	intercept	logFC	zscore	pvalue	sigma.Healthy	sigma.PDAC	adj.P.Val	model	Metabolite group	Long Name
C0	8.75694	-0.363082	-4.27269	1.93133e-05	0.220308	0.324327	0.000402035	not_censored	Acylcarnitines	Carnitine
ADMA	4.6608	-0.156007	-3.36387	0.00076859	0.130294	0.176176	0.00530453	not_censored	Amino Acid Related	Asymmetric dimethylarginine
Cit	8.91142	-0.508019	-5.23109	1.68511e-07	0.176331	0.404536	1.77358e-05	not_censored	Amino Acid Related	Citrulline
Sarcosine	4.77426	-0.419321	-4.57606	4.73815e-06	0.224684	0.355505	0.000182666	not_censored	Amino Acid Related	Sarcosine
X1.Met.His	6.84796	-0.409988	-4.07819	4.53875e-05	0.286006	0.366218	0.000676424	not_censored	Amino Acid Related	1-Methylhistidine
Asn	8.71235	-0.18436	-3.09738	0.00195238	0.162856	0.211268	0.00983366	not_censored	Amino Acids	Asparagine
Gln	11.705	-0.326905	-3.78619	0.000152974	0.131183	0.349871	0.00161005	not_censored	Amino Acids	Glutamine
His	9.49344	-0.224828	-3.85803	0.000114304	0.126767	0.218723	0.0013006	not_censored	Amino Acids	Histidine
Lys	10.4681	-0.272926	-4.79283	1.64448e-06	0.195614	0.167546	9.50542e-05	not_censored	Amino Acids	Lysine
Thr	9.81065	-0.263261	-3.10254	0.00191867	0.263911	0.27875	0.00983366	not_censored	Amino Acids	Threonine
DCA	4.49025	-2.32935	-3.68857	0.000225516	0.753196	2.63666	0.00215073	censored	Bile Acids	Deoxycholic acid
GCA	4.58778	3.12449	4.20078	2.65993e-05	1.1074	3.06667	0.000486882	not_censored	Bile Acids	Glycocholic acid
GCDCA	5.55147	2.19093	4.22985	2.33843e-05	1.0467	2.05457	0.000447491	not_censored	Bile Acids	Glycochenodeoxycholic acid
TCA	1.47308	4.55478	3.25341	0.00114029	3.01235	4.87618	0.00695741	censored	Bile Acids	Taurocholic acid
HipAcid	7.00246	-0.987349	-3.69712	0.000218055	0.718873	1.02384	0.00213491	not_censored	Carboxylic Acids	Hippuric acid
Cer.d16.1.24.0.	4.66364	-0.684302	-4.65988	3.16386e-06	0.44556	0.511139	0.000147999	not_censored	Ceramides	Cer(d16:1/24:0)
Cer.d18.1.16.0.	5.37053	0.633857	4.15863	3.2016e-05	0.163037	0.661577	0.000550597	not_censored	Ceramides	Cer(d18:1/16:0)
Cer.d18.1.20.0.	4.12521	0.769403	4.52435	6.05822e-06	0.213152	0.739902	0.000212543	not_censored	Ceramides	Cer(d18:1/24:0)
Cer.d18.1.24.0.	7.14381	-0.342999	-3.54952	0.000385936	0.301704	0.336418	0.00338498	not_censored	Ceramides	Cer(d18:1/24:0)
Cer.d18.1.24.1.	6.53877	0.684754	5.09448	3.49694e-07	0.185501	0.570438	2.94442e-05	not_censored	Ceramides	Cer(d18:1/24:1)
Cer.d18.2.18.0.	3.6208	0.658589	4.07208	4.65945e-05	0.198304	0.591583	0.000676424	censored	Ceramides	Cer(d18:2/18:0)
Cer.d18.2.24.0.	5.5213	-0.450054	-3.53809	0.000403028	0.387383	0.413801	0.00346275	not_censored	Ceramides	Cer(d18:2/24:0)
Cer.d18.2.24.1.	5.02525	0.369574	3.59657	0.000322437	0.245137	0.395344	0.002951	not_censored	Ceramides	Cer(d18:2/24:1)
CE.20.3.	9.89244	-0.455193	-3.45944	0.000541291	0.270084	0.554603	0.00406639	not_censored	Cholesteryl Esters	CE(20:3)
DG.16.1_18.2.	5.52302	0.411584	4.26429	2.0054e-05	0.219131	0.252349	0.000402035	censored	Diglycerides	DG(16:1_18:2)
DG.18.1_18.1.	7.66031	0.602373	5.24668	1.54866e-07	0.15928	0.381375	1.77358e-05	censored	Diglycerides	DG(18:1_18:1)
DG.18.1_18.2.	8.2752	0.529103	5.43532	5.46986e-08	0.176233	0.278364	1.77358e-05	censored	Diglycerides	DG(18:1_18:2)
DG.18.1_20.4.	5.2572	0.42261	3.27815	0.00104488	0.301325	0.388083	0.00666508	censored	Diglycerides	DG(18:1_20:4)
Hex2Cer.d18.1.16.0.	7.7696	0.28801	3.523	0.000426695	0.191209	0.325716	0.00352904	not_censored	Dihexosylceramides	Hex2Cer(d18:1/16:0)
Hex2Cer.d18.1.24.1.	5.98051	0.415599	4.30103	1.70005e-05	0.225378	0.404752	0.000395265	not_censored	Dihexosylceramides	Hex2Cer(d18:1/24:1)
AA	7.13481	0.558112	4.57454	4.77275e-06	0.308713	0.487998	0.000182666	not_censored	Fatty Acids	Arachidonic acid (FA(20:4ω6))
FA.20.2.	6.31701	0.43169	3.2564	0.00112836	0.393047	0.481824	0.00695741	not_censored	Fatty Acids	Eicosadienoic acid
H1	13.5767	0.289756	3.52249	0.000427508	0.15062	0.342105	0.00352904	not_censored	Hexoses (including glucose)	Hexoses (including glucose)
HexCer.d18.1.16.0.	6.54171	0.542182	4.42903	9.46596e-06	0.243089	0.523816	0.000283487	not_censored	Hexosylceramides	HexCer(d18:1/16:0)
HexCer.d18.1.24.1.	7.89005	0.506399	4.14387	3.41495e-05	0.221767	0.500063	0.000551377	not_censored	Hexosylceramides	HexCer(d18:1/24:1)
Cortisol	4.60423	0.52091	5.23129	1.68333e-07	0.342764	0.279714	1.77358e-05	not_censored	Hormones and Related	Cortisol
X3.IPA	5.5974	-1.06694	-5.02246	5.10145e-07	0.54241	0.783873	3.57952e-05	not_censored	Indoles and Derivatives	3-Indolepropionic acid
lysoPC.a.C17.0	6.646	-0.522381	-3.4975	0.000469646	0.32532	0.593027	0.0036615	not_censored	Lysophosphatidylcholines	lysoPC a C17:0
lysoPC.a.C18.0	9.42007	-0.631453	-4.77397	1.80626e-06	0.27171	0.522039	9.50542e-05	not_censored	Lysophosphatidylcholines	lysoPC a C18:0
PC.aa.C32.0	9.18841	0.894553	4.45375	8.4385e-06	0.2341	0.897545	0.000273278	not_censored	Phosphatidylcholines	PC aa C32:0
PC.aa.C32.1	8.80994	0.881603	3.31422	0.000918977	0.450219	1.13004	0.00595214	not_censored	Phosphatidylcholines	PC aa C32:1
PC.aa.C34.1	11.793	0.799695	4.15383	3.26958e-05	0.236821	0.838328	0.000550597	not_censored	Phosphatidylcholines	PC aa C34:1
PC.aa.C34.2	12.5115	0.507059	3.16965	0.00152622	0.275069	0.663528	0.00842681	not_censored	Phosphatidylcholines	PC aa C34:2
PC.aa.C36.4	11.6692	0.503088	3.11694	0.0018274	0.198167	0.648665	0.00949799	not_censored	Phosphatidylcholines	PC aa C36:4
PC.aa.C38.6	10.7727	0.545384	4.13587	3.53615e-05	0.296118	0.53651	0.000551377	not_censored	Phosphatidylcholines	PC aa C38:6
PC.aa.C40.6	9.6102	0.404342	3.48756	0.000487447	0.266057	0.456371	0.00373118	not_censored	Phosphatidylcholines	PC aa C40:6
PC.ae.C32.1	7.66021	0.505479	3.34699	0.000816942	0.235551	0.663869	0.00545925	not_censored	Phosphatidylcholines	PC ae C32:1
PC.ae.C34.1	8.96463	0.632275	3.9027	9.51243e-05	0.233491	0.721869	0.00114421	not_censored	Phosphatidylcholines	PC ae C34:1
PC.ae.C36.0	6.16858	0.562307	3.96299	7.4018e-05	0.274445	0.580904	0.0009738	not_censored	Phosphatidylcholines	PC ae C36:0
PC.ae.C44.4	5.80501	-0.241342	-3.17266	0.00151048	0.190923	0.301886	0.00842681	not_censored	Phosphatidylcholines	PC ae C44:4
SM..OH..C22.1	8.9042	-0.364574	-4.41501	1.01005e-05	0.23163	0.283971	0.000283487	not_censored	Sphingomyelins	SM (OH) C22:1
SM.C18.0	9.52761	0.330957	3.68368	0.000229888	0.189992	0.350836	0.00215073	not_censored	Sphingomyelins	SM C18:0
SM.C18.1	8.78689	0.342746	3.77795	0.000158124	0.217407	0.345283	0.00162366	not_censored	Sphingomyelins	SM C18:1
SM.C20.2	5.59849	0.518773	4.05149	5.08927e-05	0.310406	0.489564	0.000714194	not_censored	Sphingomyelins	SM C20:2
SM.C24.1	10.2601	0.349415	4.38561	1.15661e-05	0.171683	0.299956	0.000304334	not_censored	Sphingomyelins	SM C24:1
SM.C26.1	5.35547	0.381205	3.93942	8.16773e-05	0.232578	0.37461	0.001042	not_censored	Sphingomyelins	SM C26:1
TG.16.0_36.2.	11.7825	0.580203	3.35525	0.000792944	0.321433	0.691702	0.00538435	not_censored	Triglycerides
TG.16.0_36.3.	11.5169	0.527423	3.22911	0.00124178	0.333211	0.680078	0.00746839	not_censored	Triglycerides
TG.16.0_38.5.	7.78119	0.700472	4.29036	1.78386e-05	0.201875	0.513581	0.000395265	censored	Triglycerides
TG.16.1_36.2.	9.78186	0.5869	3.12536	0.00177588	0.33223	0.770548	0.00934554	not_censored	Triglycerides
TG.17.2_36.4.	6.0589	0.559999	3.32978	0.000869137	0.308825	0.701863	0.00571729	not_censored	Triglycerides
TG.18.0_36.3.	9.0022	0.578989	3.51412	0.000441217	0.278962	0.725375	0.00357216	not_censored	Triglycerides
TG.18.1_34.1.	12.3344	0.603591	3.42616	0.00061219	0.316112	0.700234	0.00436834	not_censored	Triglycerides
TG.18.1_34.2.	11.6947	0.556722	3.43514	0.000592238	0.303081	0.6868	0.00429883	not_censored	Triglycerides
TG.18.1_35.2.	8.46481	0.493409	3.09592	0.00196206	0.280176	0.654337	0.00983366	not_censored	Triglycerides
TG.18.1_36.2.	11.3993	0.721699	3.84333	0.000121374	0.278974	0.806314	0.00131022	not_censored	Triglycerides
TG.18.1_36.3.	11.0136	0.628255	3.45487	0.000550556	0.284772	0.782365	0.00406639	not_censored	Triglycerides
TG.18.1_38.5.	8.32177	0.531356	3.92587	8.64164e-05	0.237784	0.574787	0.00107004	not_censored	Triglycerides
TG.18.1_38.6.	7.72622	0.536023	3.20224	0.00136361	0.460057	0.580985	0.00797334	not_censored	Triglycerides
TG.18.2_34.1.	11.4386	0.523008	3.1742	0.00150249	0.3304	0.676192	0.00842681	not_censored	Triglycerides
TG.18.2_36.0.	6.88379	0.477214	3.15344	0.00161356	0.307588	0.625603	0.00870911	not_censored	Triglycerides
TG.18.2_36.1.	9.24323	0.586715	3.3982	0.000678319	0.272936	0.721151	0.00475954	not_censored	Triglycerides
TG.18.2_36.2.	10.3585	0.59301	3.26373	0.00109956	0.287122	0.767551	0.00690919	not_censored	Triglycerides
TG.20.0_32.3.	5.79944	0.512056	3.19029	0.0014213	0.333377	0.437617	0.00819681	censored	Triglycerides
TG.20.1_34.1.	7.54713	0.478888	3.13481	0.00171963	0.185624	0.459791	0.00916411	censored	Triglycerides
TG.20.4_34.0.	6.45345	0.887286	4.35608	1.32415e-05	0.288996	0.629928	0.000327922	censored	Triglycerides
TG.20.4_34.1.	8.53474	0.757757	3.76047	0.000169595	0.363554	0.807212	0.00169999	not_censored	Triglycerides
TG.20.4_34.2.	7.9577	0.673793	3.56796	0.000359769	0.365712	0.781466	0.00322261	not_censored	Triglycerides
TG.20.4_36.2.	8.39894	0.635805	4.01399	5.96997e-05	0.252679	0.705851	0.000810761	not_censored	Triglycerides
TG.20.4_36.3.	7.83202	0.531786	3.22217	0.00127226	0.279053	0.699997	0.00754395	not_censored	Triglycerides
TG.22.5_34.1.	7.92937	0.491936	3.88612	0.00010186	0.15707	0.404823	0.00119119	censored	Triglycerides
TG.22.6_34.1.	8.34437	0.737734	3.50063	0.000464167	0.667056	0.721238	0.0036615	not_censored	Triglycerides
TG.22.6_34.2.	7.96737	0.688859	3.1668	0.00154125	0.742672	0.73075	0.00842681	not_censored	Triglycerides
Choline	7.22696	-0.310047	-3.84639	0.000119872	0.251034	0.255401	0.00131022	not_censored	Vitamins and Cofactors	Choline
